# Supplementary material for: The Simultaneous Determination of Chlorpyrifos–Ethyl and –Methyl with a New Format of Fluorescence-Based Immunochromatographic Assay
Source: Biosensors (Basel). 2022 Nov 11;12(11):1006. doi: 10.3390/bios12111006 (PMC9688337; doi:10.3390/bios12111006)
Supplement: Supplementary file 1 [file biosensors-12-01006-s001.zip]

Archive with 1 entries (1 files):
- biosensors-2001784-supplementary.pdf
